# Supplementary material for: Identification of Endemic Region for Severe Fever with Thrombocytopenia Syndrome in an Alluvial Plain of Hebei Province, China
Source: Viruses. 2025 Jun 16;17(6):854. doi: 10.3390/v17060854 (PMC12197592; doi:10.3390/v17060854)
Supplement: Supplementary file 1 [file viruses-17-00854-s001.zip]

Archive with 4 entries (3 files):
- Non-published Material/
- Non-published Material/Table S1.xlsx
- Non-published Material/Table S2.xlsx
- Non-published Material/Table S3.xlsx
