# Supplementary material for: Identification of Endemic Region for Severe Fever with Thrombocytopenia Syndrome in an Alluvial Plain of Hebei Province, China
Source: Viruses. 2025 Jun 16;17(6):854. doi: 10.3390/v17060854 (PMC12197592; doi:10.3390/v17060854)
Supplement: Supplementary file 1 [file viruses-17-00854-s001.zip › Non-published Material/Table S1.xlsx]

## Sheet: Sheet1
Table S1 Homology analysis of L segment compared with reference strain of F genotype
Strain designation	HBYS-2022	HBHX-2022	HBYS-2	HBYS-3	HBYS-4	HBHX-5	HBYS-6	HBYS-7	HBYS-8	HBYS-9	HBYS-10	HBYS-11	HBYS-12	HBHX-13	HBCZ-14	HBHX-15	HBYS-16	HBYS-17	HBYS-21	HBPC-1	HBPC-2	AH12/China/2010	AH-YTY/China/05/2012	HB2016-106	JN17	JN25	QD7	SDLZtick12	Gangwon/Korea/2012
HBYS-2022	***	99.9	99.8	99.9	100	99.9	99.9	99.9	99.9	99.9	99.8	99.9	99.9	99.9	99.9	99.9	99.9	99.9	99.9	99.9	99.9	99.9	99.7	98.7	99.9	99.9	98.5	99.9	99.8
HBHX-2022	100	***	99.9	99.9	99.9	99.9	100	99.9	99.8	99.9	99.8	99.9	99.9	99.9	99.8	99.9	99.8	99.9	99.9	99.9	99.8	99.8	99.6	98.6	99.9	99.9	98.4	99.9	99.8
HBYS-2	100	100	***	99.8	99.8	99.8	99.9	99.8	99.7	99.9	99.7	99.8	99.9	99.8	99.8	99.9	99.8	99.9	99.8	99.8	99.8	99.8	99.6	98.5	99.8	99.8	98.4	99.8	99.7
HBYS-3	100	100	99.9	***	99.8	99.9	99.9	99.8	99.8	99.9	99.7	99.8	99.9	99.9	99.8	99.9	99.8	99.9	99.9	99.8	99.8	99.8	99.6	98.6	99.8	99.8	98.4	99.8	99.7
HBYS-4	100	100	100	100	***	99.9	99.9	99.9	99.9	99.9	99.8	99.9	99.9	99.9	99.9	99.9	99.9	99.9	99.9	99.9	99.9	99.9	99.7	98.6	99.9	99.9	98.5	99.9	99.8
HBHX-5	100	100	99.9	99.9	100	***	99.9	99.8	99.8	99.9	99.7	99.8	99.9	99.9	99.8	99.9	99.8	99.9	99.9	99.8	99.8	99.8	99.6	98.6	99.8	99.8	98.4	99.8	99.7
HBYS-6	100	100	100	100	100	100	***	99.9	99.8	100	99.8	99.9	99.9	99.9	99.8	99.9	99.9	99.9	99.9	99.9	99.9	99.9	99.7	98.6	99.9	99.9	98.4	99.9	99.8
HBYS-7	100	100	100	100	100	100	100	***	99.8	99.9	99.8	99.9	99.8	99.8	99.8	99.8	99.9	99.8	99.8	100	99.9	99.9	99.7	98.6	99.9	99.9	98.4	99.9	99.8
HBYS-8	100	100	100	100	100	100	100	100	***	99.8	99.7	99.8	99.8	99.8	99.8	99.8	99.8	99.8	99.8	99.8	99.8	99.8	99.6	98.6	99.8	99.8	98.4	99.8	99.7
HBYS-9	100	100	100	100	100	100	100	100	100	***	99.8	99.9	99.9	99.9	99.8	99.9	99.8	99.9	99.9	99.9	99.8	99.8	99.6	98.6	99.9	99.9	98.4	99.9	99.8
HBYS-10	99.8	99.8	99.8	99.8	99.8	99.8	99.8	99.8	99.8	99.8	***	99.8	99.7	99.7	99.7	99.7	99.8	99.7	99.7	99.8	99.8	99.8	99.6	98.5	99.8	99.8	98.4	99.8	99.7
HBYS-11	100	100	100	100	100	100	100	100	100	100	99.8	***	99.8	99.8	99.9	99.8	99.9	99.8	99.8	99.9	99.9	99.9	99.7	98.6	99.9	99.9	98.4	99.9	99.8
HBYS-12	100	100	100	100	100	100	100	100	100	100	99.8	100	***	100	99.8	99.9	99.8	99.9	99.9	99.8	99.8	99.8	99.6	98.6	99.8	99.9	98.4	99.8	99.8
HBHX-13	100	100	99.9	99.9	100	99.9	100	100	100	100	99.8	100	100	***	99.8	99.9	99.8	99.9	99.9	99.8	99.8	99.8	99.6	98.6	99.8	99.8	98.4	99.8	99.7
HBCZ-14	100	100	100	100	100	100	100	100	100	100	99.8	100	100	100	***	99.8	99.8	99.8	99.8	99.8	99.8	99.8	99.6	98.6	99.8	99.9	98.4	99.8	99.8
HBHX-15	100	100	100	100	100	100	100	100	100	100	99.8	100	100	100	100	***	99.8	100	99.9	99.8	99.8	99.8	99.6	98.6	99.8	99.9	98.4	99.8	99.8
HBYS-16	100	100	100	100	100	100	100	100	100	100	99.8	100	100	100	100	100	***	99.8	99.8	99.9	99.8	99.8	99.6	98.6	99.9	99.9	98.4	99.9	99.8
HBYS-17	100	100	99.9	99.9	100	99.9	100	100	100	100	99.8	100	100	99.9	100	100	100	***	99.9	99.8	99.8	99.8	99.6	98.6	99.8	99.9	98.4	99.8	99.8
HBYS-21	99.9	99.9	99.9	99.9	99.9	99.9	99.9	99.9	99.9	99.9	99.7	99.9	99.9	99.9	99.9	99.9	99.9	99.9	***	99.8	99.8	99.8	99.6	98.6	99.8	99.8	98.4	99.8	99.7
HBPC-1	100	100	100	100	100	100	100	100	100	100	99.8	100	100	100	100	100	100	100	99.9	***	99.9	99.9	99.7	98.6	99.9	99.9	98.4	99.9	99.8
HBPC-2	100	100	100	100	100	100	100	100	100	100	99.8	100	100	100	100	100	100	100	99.9	100	***	99.8	99.6	98.6	99.9	99.9	98.4	99.9	99.8
AH12/China/2010	100	100	100	100	100	100	100	100	100	100	99.8	100	100	100	100	100	100	100	99.9	100	100	***	99.7	98.7	99.9	99.9	98.5	99.9	99.9
AH-YTY/China/05/2012	99.9	99.9	99.9	99.9	99.9	99.9	99.9	99.9	99.9	99.9	99.7	99.9	99.9	99.9	99.9	99.9	99.9	99.9	99.8	99.9	99.9	99.9	***	98.5	99.7	99.7	98.4	99.7	99.7
HB2016-106	99.7	99.7	99.7	99.7	99.7	99.7	99.7	99.7	99.7	99.7	99.5	99.7	99.7	99.7	99.7	99.7	99.7	99.7	99.6	99.7	99.7	99.7	99.6	***	98.6	98.6	99.6	98.6	98.6
JN17	100	100	100	100	100	100	100	100	100	100	99.8	100	100	100	100	100	100	100	99.9	100	100	100	99.9	99.7	***	99.9	98.4	100	99.8
JN25	100	100	100	100	100	100	100	100	100	100	99.8	100	100	100	100	100	100	100	99.9	100	100	100	99.9	99.7	100	***	98.5	99.9	99.8
QD7	99.6	99.6	99.5	99.5	99.6	99.5	99.6	99.6	99.6	99.6	99.4	99.6	99.6	99.5	99.6	99.6	99.6	99.5	99.5	99.6	99.6	99.6	99.5	99.7	99.6	99.6	***	98.4	98.5
SDLZtick12	100	100	100	100	100	100	100	100	100	100	99.8	100	100	100	100	100	100	100	99.9	100	100	100	99.9	99.7	100	100	99.6	***	99.8
Gangwon/Korea/2012	100	100	100	100	100	100	100	100	100	100	99.8	100	100	100	100	100	100	100	99.9	100	100	100	99.9	99.7	100	100	99.6	100	***
*Lower-left: Nucleotide homology (%); Upper-right: Amino acid homology (%)
