# Supplementary material for: Identification of Endemic Region for Severe Fever with Thrombocytopenia Syndrome in an Alluvial Plain of Hebei Province, China
Source: Viruses. 2025 Jun 16;17(6):854. doi: 10.3390/v17060854 (PMC12197592; doi:10.3390/v17060854)
Supplement: Supplementary file 1 [file viruses-17-00854-s001.zip › Non-published Material/Table S2.xlsx]

## Sheet: Sheet1
Table S2 Homology analysis of M segment compared with reference strain of F genotype
Strain designation	HBYS-2022	HBHX-2022	HBYS-2	HBYS-3	HBYS-4	HBHX-5	HBYS-6	HBYS-7	HBYS-8	HBYS-9	HBYS-10	HBYS-11	HBYS-12	HBHX-13	HBCZ-14	HBHX-15	HBYS-16	HBYS-17	HBYS-18	HBMC-19	HBYS-21	HBPC-1	HBPC-2	AH12/China/2010	AH-YTY/China/05/2012	HB2016-106	JN17	JN25	QD7	SDLZtick12	Gangwon/Korea/2012
HBYS-2022	***	99.8	99.8	99.8	99.9	99.8	99.8	100	99.8	99.8	99.9	99.8	99.8	99.8	99.9	99.8	99.9	99.8	99.8	99.8	99.7	100	100	99.9	99.9	98.6	100	99.9	98.4	98.6	99.8
HBHX-2022	99.8	***	99.9	99.8	99.8	99.8	99.8	99.9	99.7	99.8	99.8	99.8	99.8	99.8	99.8	99.9	99.8	99.8	99.7	99.9	99.8	99.9	99.9	99.8	99.8	98.6	99.9	99.8	98.3	98.6	99.8
HBYS-2	99.9	99.9	***	99.9	99.8	99.9	99.9	99.9	99.7	99.8	99.8	99.8	99.9	99.9	99.8	99.9	99.8	99.9	99.7	99.9	99.8	99.9	99.9	99.8	99.8	98.5	99.9	99.8	98.3	98.5	99.8
HBYS-3	99.9	99.9	100	***	99.8	99.8	99.8	99.8	99.7	99.8	99.8	99.8	99.8	99.8	99.8	99.9	99.8	99.8	99.6	99.9	99.8	99.8	99.8	99.7	99.8	98.5	99.8	99.7	98.2	98.4	99.7
HBYS-4	99.8	99.8	99.9	99.9	***	99.8	99.8	99.9	99.8	99.7	99.9	99.8	99.8	99.8	99.9	99.8	99.9	99.8	99.7	99.8	99.7	99.9	99.9	99.8	99.9	98.6	99.9	99.8	98.3	98.6	99.8
HBHX-5	99.9	99.9	100	100	99.9	***	99.8	99.8	99.7	99.8	99.8	99.8	99.9	99.9	99.8	99.9	99.8	99.8	99.6	99.9	99.8	99.8	99.8	99.7	99.8	98.5	99.8	99.7	98.2	98.4	99.7
HBYS-6	99.9	99.9	100	100	99.9	100	***	99.8	99.7	99.9	99.8	99.8	99.8	99.8	99.8	99.9	99.8	99.8	99.6	99.9	99.8	99.8	99.8	99.7	99.8	98.5	99.8	99.7	98.2	98.4	99.7
HBYS-7	99.9	99.9	100	100	99.9	100	100	***	99.8	99.8	99.9	99.9	99.8	99.8	99.9	99.9	100	99.8	99.8	99.9	99.8	100	100	99.9	99.9	98.7	100	99.9	98.4	98.6	99.9
HBYS-8	99.9	99.9	100	100	99.9	100	100	100	***	99.6	99.8	99.7	99.7	99.7	99.8	99.7	99.8	99.7	99.6	99.7	99.6	99.8	99.8	99.8	99.8	98.5	99.8	99.8	98.2	98.5	99.7
HBYS-9	99.9	99.9	100	100	99.9	100	100	100	100	***	99.7	99.7	99.8	99.8	99.7	99.8	99.8	99.8	99.6	99.8	99.7	99.8	99.8	99.7	99.7	98.4	99.8	99.7	98.2	98.4	99.7
HBYS-10	99.9	99.9	100	100	99.9	100	100	100	100	100	***	99.8	99.8	99.8	99.9	99.8	99.9	99.8	99.7	99.8	99.7	99.9	99.9	99.8	99.9	98.6	99.9	99.8	98.3	98.6	99.8
HBYS-11	99.7	99.7	99.8	99.8	99.7	99.8	99.8	99.8	99.8	99.8	99.8	***	99.8	99.8	99.8	99.8	99.8	99.8	99.7	99.8	99.7	99.9	99.9	99.8	99.8	98.5	99.9	99.8	98.3	98.5	99.8
HBYS-12	99.9	99.9	100	100	99.9	100	100	100	100	100	100	99.8	***	99.9	99.8	99.9	99.8	99.9	99.6	99.9	99.8	99.8	99.8	99.8	99.8	98.5	99.8	99.8	98.2	98.5	99.7
HBHX-13	99.8	99.8	99.9	99.9	99.8	99.9	99.9	99.9	99.9	99.9	99.9	99.7	99.9	***	99.8	99.9	99.8	99.8	99.6	99.9	99.8	99.8	99.8	99.7	99.8	98.5	99.8	99.7	98.2	98.4	99.7
HBCZ-14	99.9	99.9	100	100	99.9	100	100	100	100	100	100	99.8	100	99.9	***	99.8	99.9	99.8	99.7	99.8	99.7	99.9	99.9	99.8	99.9	98.6	99.9	99.8	98.3	98.6	99.8
HBHX-15	99.9	99.9	100	100	99.9	100	100	100	100	100	100	99.8	100	99.9	100	***	99.8	99.9	99.7	99.9	99.8	99.9	99.9	99.8	99.8	98.5	99.9	99.8	98.3	98.5	99.8
HBYS-16	99.9	99.9	100	100	99.9	100	100	100	100	100	100	99.8	100	99.9	100	100	***	99.8	99.8	99.8	99.7	100	100	99.9	99.9	98.6	100	99.9	98.4	98.6	99.8
HBYS-17	99.8	99.8	99.9	99.9	99.8	99.9	99.9	99.9	99.9	99.9	99.9	99.7	99.9	99.8	99.9	99.9	99.9	***	99.6	99.9	99.8	99.8	99.8	99.8	99.8	98.5	99.8	99.8	98.2	98.5	99.7
HBYS-18	99.6	99.6	99.7	99.7	99.6	99.7	99.7	99.7	99.7	99.7	99.7	99.5	99.7	99.6	99.7	99.7	99.7	99.6	***	99.7	99.5	99.8	99.8	99.7	99.7	98.4	99.8	99.7	98.2	98.4	99.7
HBMC-19	99.8	99.8	99.9	99.9	99.8	99.9	99.9	99.9	99.9	99.9	99.9	99.7	99.9	99.8	99.9	99.9	99.9	99.8	99.6	***	99.8	99.9	99.9	99.8	99.8	98.5	99.9	99.8	98.3	98.5	99.8
HBYS-21	99.7	99.7	99.8	99.8	99.7	99.8	99.8	99.8	99.8	99.8	99.8	99.6	99.8	99.7	99.8	99.8	99.8	99.7	99.5	99.7	***	99.8	99.8	99.7	99.7	98.5	99.8	99.7	98.2	98.4	99.6
HBPC-1	99.9	99.9	100	100	99.9	100	100	100	100	100	100	99.8	100	99.9	100	100	100	99.9	99.7	99.9	99.8	***	100	99.9	99.9	98.7	100	99.9	98.4	98.6	99.9
HBPC-2	99.9	99.9	100	100	99.9	100	100	100	100	100	100	99.8	100	99.9	100	100	100	99.9	99.7	99.9	99.8	100	***	99.9	99.9	98.7	100	99.9	98.4	98.6	99.9
AH12/China/2010	99.9	99.9	100	100	99.9	100	100	100	100	100	100	99.8	100	99.9	100	100	100	99.9	99.7	99.9	99.8	100	100	***	99.9	98.6	99.9	99.9	98.4	98.6	99.8
AH-YTY/China/05/2012	99.9	99.9	100	100	99.9	100	100	100	100	100	100	99.8	100	99.9	100	100	100	99.9	99.7	99.9	99.8	100	100	100	***	98.7	99.9	99.9	98.4	98.6	99.9
HB2016-106	99.4	99.4	99.5	99.5	99.4	99.5	99.5	99.5	99.5	99.5	99.5	99.3	99.5	99.4	99.5	99.5	99.5	99.4	99.3	99.4	99.3	99.5	99.5	99.5	99.5	***	98.7	98.6	99.5	99.7	98.6
JN17	99.9	99.9	100	100	99.9	100	100	100	100	100	100	99.8	100	99.9	100	100	100	99.9	99.7	99.9	99.8	100	100	100	100	99.5	***	99.9	98.4	98.6	99.9
JN25	99.9	99.9	100	100	99.9	100	100	100	100	100	100	99.8	100	99.9	100	100	100	99.9	99.7	99.9	99.8	100	100	100	100	99.5	100	***	98.4	98.6	99.8
QD7	99.3	99.3	99.3	99.3	99.3	99.3	99.3	99.3	99.3	99.3	99.3	99.2	99.3	99.3	99.3	99.3	99.3	99.3	99.1	99.3	99.2	99.3	99.3	99.3	99.3	99.6	99.3	99.3	***	99.6	98.3
SDLZtick12	99.5	99.5	99.6	99.6	99.5	99.6	99.6	99.6	99.6	99.6	99.6	99.4	99.6	99.5	99.6	99.6	99.6	99.5	99.3	99.5	99.4	99.6	99.6	99.6	99.6	99.9	99.6	99.6	99.7	***	98.6
Gangwon/Korea/2012	99.9	99.9	100	100	99.9	100	100	100	100	100	100	99.8	100	99.9	100	100	100	99.9	99.7	99.9	99.8	100	100	100	100	99.5	100	100	99.3	99.6	***
*Lower-left: Nucleotide homology (%); Upper-right: Amino acid homology (%)
