# Supplementary material for: Identification of Endemic Region for Severe Fever with Thrombocytopenia Syndrome in an Alluvial Plain of Hebei Province, China
Source: Viruses. 2025 Jun 16;17(6):854. doi: 10.3390/v17060854 (PMC12197592; doi:10.3390/v17060854)
Supplement: Supplementary file 1 [file viruses-17-00854-s001.zip › Non-published Material/Table S3.xlsx]

## Sheet: Sheet1
Table S3 Homology analysis of S segment compared with reference strain of F genotype
Strain designation	HBYS-2022	HBHX-2022	HBYS-2	HBYS-3	HBYS-4	HBHX-5	HBYS-6	HBYS-7	HBYS-8	HBYS-9	HBYS-10	HBYS-11	HBYS-12	HBHX-13	HBCZ-14	HBHX-15	HBYS-16	HBYS-17	HBYS-18	HBMC-19	HBYS-20	HBPC-1	HBPC-2	HeBYS-Sheep	AH12/China/2010	AH-YTY/China/05/2012	HB2016-106	JN17	JN25	QD7	SDLZtick12	Gangwon/Korea/2012
HBYS-2022	***	99.8	99.8	99.9	99.9	99.8	99.8	99.8	99.9	99.8	99.9	99.8	99.8	99.8	99.6	99.9	99.8	99.8	99.6	99.8	99.9	99.8	99.9	99.9	99.8	99.8	98.3	99.8	99.6	98.3	98.5	99.7
HBHX-2022	100	***	99.8	99.9	99.9	99.9	99.9	100	99.9	100	99.9	99.8	100	99.8	99.8	99.9	99.9	100	99.8	100	99.9	100	99.9	99.9	99.9	99.9	98.5	99.9	99.8	98.5	98.6	99.9
HBYS-2	100	100	***	99.9	99.8	99.8	99.8	99.8	99.9	99.8	99.9	99.8	99.8	99.8	99.6	99.9	99.8	99.8	99.6	99.8	99.8	99.8	99.9	99.9	99.8	99.8	98.3	99.8	99.6	98.3	98.5	99.7
HBYS-3	100	100	100	***	99.9	99.9	99.9	99.9	100	99.9	100	99.9	99.9	99.9	99.8	100	99.9	99.9	99.8	99.9	99.9	99.9	100	100	99.9	99.9	98.5	99.9	99.8	98.4	98.6	99.8
HBYS-4	100	100	100	100	***	99.9	99.9	99.9	99.9	99.9	99.9	99.8	99.9	99.8	99.8	99.9	99.8	99.9	99.8	99.9	100	99.9	99.9	99.9	99.9	99.9	98.5	99.9	99.8	98.4	98.6	99.8
HBHX-5	99.8	99.8	99.8	99.8	99.8	***	99.9	99.9	99.9	99.9	99.9	99.8	99.9	99.8	99.8	99.9	99.8	99.9	99.8	99.9	99.9	99.9	99.9	99.9	99.9	99.9	98.5	99.9	99.8	98.4	98.6	99.8
HBYS-6	100	100	100	100	100	99.8	***	99.9	99.9	99.9	99.9	99.9	99.9	99.8	99.8	99.9	99.8	99.9	99.8	99.9	99.9	99.9	99.9	99.9	99.9	99.9	98.5	99.9	99.8	98.4	98.6	99.8
HBYS-7	100	100	100	100	100	99.8	100	***	99.9	100	99.9	99.8	100	99.8	99.8	99.9	99.9	100	99.8	100	99.9	100	99.9	99.9	99.9	99.9	98.5	99.9	99.8	98.5	98.6	99.9
HBYS-8	100	100	100	100	100	99.8	100	100	***	99.9	100	99.9	99.9	99.9	99.8	100	99.9	99.9	99.8	99.9	99.9	99.9	100	100	99.9	99.9	98.5	99.9	99.8	98.4	98.6	99.8
HBYS-9	100	100	100	100	100	99.8	100	100	100	***	99.9	99.8	100	99.8	99.8	99.9	99.9	100	99.8	100	99.9	100	99.9	99.9	99.9	99.9	98.5	99.9	99.8	98.5	98.6	99.9
HBYS-10	100	100	100	100	100	99.8	100	100	100	100	***	99.9	99.9	99.9	99.8	100	99.9	99.9	99.8	99.9	99.9	99.9	100	100	99.9	99.9	98.5	99.9	99.8	98.4	98.6	99.8
HBYS-11	100	100	100	100	100	99.8	100	100	100	100	100	***	99.8	99.8	99.8	99.9	99.8	99.8	99.6	99.8	99.8	99.8	99.9	99.9	99.8	99.8	98.3	99.8	99.8	98.3	98.5	99.7
HBYS-12	100	100	100	100	100	99.8	100	100	100	100	100	100	***	99.8	99.8	99.9	99.9	100	99.8	100	99.9	100	99.9	99.9	99.9	99.9	98.5	99.9	99.8	98.5	98.6	99.9
HBHX-13	99.8	99.8	99.8	99.8	99.8	99.6	99.8	99.8	99.8	99.8	99.8	99.8	99.8	***	99.6	99.9	99.8	99.8	99.6	99.8	99.8	99.8	99.9	99.9	99.8	99.8	98.3	99.8	99.6	98.3	98.5	99.7
HBCZ-14	100	100	100	100	100	99.8	100	100	100	100	100	100	100	99.8	***	99.8	99.7	99.8	99.6	99.8	99.8	99.8	99.8	99.8	99.8	99.8	98.3	99.8	99.8	98.3	98.5	99.7
HBHX-15	100	100	100	100	100	99.8	100	100	100	100	100	100	100	99.8	100	***	99.9	99.9	99.8	99.9	99.9	99.9	100	100	99.9	99.9	98.5	99.9	99.8	98.4	98.6	99.8
HBYS-16	100	100	100	100	100	99.8	100	100	100	100	100	100	100	99.8	100	100	***	99.9	99.7	99.9	99.8	99.9	99.9	99.9	99.8	99.8	98.4	99.8	99.7	98.3	98.5	99.8
HBYS-17	100	100	100	100	100	99.8	100	100	100	100	100	100	100	99.8	100	100	100	***	99.8	100	99.9	100	99.9	99.9	99.9	99.9	98.5	99.9	99.8	98.5	98.6	99.9
HBYS-18	99.8	99.8	99.8	99.8	99.8	99.6	99.8	99.8	99.8	99.8	99.8	99.8	99.8	99.8	99.8	99.8	99.8	99.8	***	99.8	99.8	99.8	99.8	99.8	99.8	99.8	98.3	99.8	99.6	98.3	98.5	99.7
HBMC-19	100	100	100	100	100	99.8	100	100	100	100	100	100	100	99.8	100	100	100	100	99.8	***	99.9	100	99.9	99.9	99.9	99.9	98.5	99.9	99.8	98.5	98.6	99.9
HBYS-20	100	100	100	100	100	99.8	100	100	100	100	100	100	100	99.8	100	100	100	100	99.8	100	***	99.9	99.9	99.9	99.9	99.9	98.5	99.9	99.8	98.4	98.6	99.8
HBPC-1	100	100	100	100	100	99.8	100	100	100	100	100	100	100	99.8	100	100	100	100	99.8	100	100	***	99.9	99.9	99.9	99.9	98.5	99.9	99.8	98.5	98.6	99.9
HBPC-2	100	100	100	100	100	99.8	100	100	100	100	100	100	100	99.8	100	100	100	100	99.8	100	100	100	***	100	99.9	99.9	98.5	99.9	99.8	98.4	98.6	99.8
HeBYS-Sheep	100	100	100	100	100	99.8	100	100	100	100	100	100	100	99.8	100	100	100	100	99.8	100	100	100	100	***	99.9	99.9	98.5	99.9	99.8	98.4	98.6	99.8
AH12/China/2010	100	100	100	100	100	99.8	100	100	100	100	100	100	100	99.8	100	100	100	100	99.8	100	100	100	100	100	***	100	98.5	99.9	99.8	98.4	98.6	99.9
AH-YTY/China/05/2012	100	100	100	100	100	99.8	100	100	100	100	100	100	100	99.8	100	100	100	100	99.8	100	100	100	100	100	100	***	98.5	99.9	99.8	98.4	98.6	99.9
HB2016-106	99.4	99.4	99.4	99.4	99.4	99.3	99.4	99.4	99.4	99.4	99.4	99.4	99.4	99.3	99.4	99.4	99.4	99.4	99.3	99.4	99.4	99.4	99.4	99.4	99.4	99.4	***	98.5	98.3	99.4	99.6	98.4
JN17	99.8	99.8	99.8	99.8	99.8	99.6	99.8	99.8	99.8	99.8	99.8	99.8	99.8	99.6	99.8	99.8	99.8	99.8	99.6	99.8	99.8	99.8	99.8	99.8	99.8	99.8	99.3	***	99.8	98.4	98.6	99.8
JN25	100	100	100	100	100	99.8	100	100	100	100	100	100	100	99.8	100	100	100	100	99.8	100	100	100	100	100	100	100	99.4	99.8	***	98.3	98.5	99.7
QD7	99.4	99.4	99.4	99.4	99.4	99.3	99.4	99.4	99.4	99.4	99.4	99.4	99.4	99.3	99.4	99.4	99.4	99.4	99.3	99.4	99.4	99.4	99.4	99.4	99.4	99.4	99.3	99.3	99.4	***	99.7	98.3
SDLZtick12	99.8	99.8	99.8	99.8	99.8	99.6	99.8	99.8	99.8	99.8	99.8	99.8	99.8	99.6	99.8	99.8	99.8	99.8	99.6	99.8	99.8	99.8	99.8	99.8	99.8	99.8	99.6	99.6	99.8	99.6	***	98.5
Gangwon/Korea/2012	100	100	100	100	100	99.8	100	100	100	100	100	100	100	99.8	100	100	100	100	99.8	100	100	100	100	100	100	100	99.4	99.8	100	99.4	99.8	***
*Lower-left: Nucleotide homology (%); Upper-right: Amino acid homology (%)
